# Supplementary material for: In Situ Surface Modification of Paper-Based Relics with Atmospheric Pressure Plasma Treatment for Preservation Purposes
Source: Polymers (Basel). 2019 May 2;11(5):786. doi: 10.3390/polym11050786 (PMC6572557; doi:10.3390/polym11050786)
Supplement: Supplementary file 1 [file polymers-11-00786-s001.zip]

Archive with 5 entries (4 files):
- polymers-481613-SP/
- polymers-481613-SP/Figure S1.docx
- polymers-481613-SP/Video S1.mp4
- polymers-481613-SP/Video S2.mp4
- polymers-481613-SP/Video S3.mp4
